# Supplementary material for: Role of Epidural Electrode Stimulation in Three Patients with Incomplete AIS D Spinal Cord Injury
Source: Biomedicines. 2025 Jan 10;13(1):155. doi: 10.3390/biomedicines13010155 (PMC11762847; doi:10.3390/biomedicines13010155)
Supplement: Supplementary file 1 [file biomedicines-13-00155-s001.zip]

Archive with 1 entries (1 files):
- biomedicines-3342667-supplementary.pdf
